# Supplementary material for: Two Antibody-Guided Lactic-co-Glycolic Acid-Polyethylenimine (LGA-PEI) Nanoparticle Delivery Systems for Therapeutic Nucleic Acids
Source: Pharmaceuticals (Basel). 2021 Aug 25;14(9):841. doi: 10.3390/ph14090841 (PMC8470087; doi:10.3390/ph14090841)
Supplement: Supplementary file 1 [file pharmaceuticals-14-00841-s001.zip]

Archive with 1 entries (1 files):
- pharmaceuticals-1285832-supplementary.pdf
